# Supplementary material for: Exploring the Volatiles Released from Roots of Wild and Domesticated Tomato Plants under Insect Attack
Source: Molecules. 2022 Feb 28;27(5):1612. doi: 10.3390/molecules27051612 (PMC8911868; doi:10.3390/molecules27051612)
Supplement: Supplementary file 1 [file molecules-27-01612-s001.zip]

Archive with 1 entries (1 files):
- molecules-1546322-supplementary.pdf
